# Supplementary material for: Transplantation of hPSC-derived pericyte-like cells promotes functional recovery in ischemic stroke mice
Source: Nat Commun. 2020 Oct 15;11:5196. doi: 10.1038/s41467-020-19042-y (PMC7566513; doi:10.1038/s41467-020-19042-y)
Supplement: Supplementary file 8 — Source Data [file 41467_2020_19042_MOESM8_ESM.xlsx]

## Sheet: Figure 1
Figure 1d The expression of pluripotency genes (OCT4, NANOG), CNC markers (p75, SOX10, PAX3), and cranial-specific genes (HOXA1, HOXB1, LHX5, OTX2) in undifferentiated hiPSCs and CNCs was detected by qPCR.
	hiPSCs			CNCs
OCT4	1.04729	0.97716	0.97716	0.00346403	0.00351239	0.00305771
NANOG	1.01396	1	0.986233	0.0177013	0.0189718	0.0193704
p75	0.935191	1.00928	1.05946	34.6152	34.856	35.5883
SOX10	1.02337	0.99539	0.981686	107.138	105.663	107.884
PAX3	0.889108	1.46452	0.646369	803.654	803.654	814.873
HOXA1	1.00231	0.922314	1.08172	115.894	131.294	116.7
HOXB1	1.01396	1.01396	0.972655	40.0389	36.3361	46.959
LHX5	0.913832	1.03527	1.05702	13.961	13.5792	13.5792
OTX2	1.00231	0.988514	1.00928	6.09093	6.00708	6.21891
p value
OCT4: 0.0005; NANOG: <0.0001; P75: <0.0001; SOX10: <0.0001; PAX3: <0.0001; HOXA1: 0.0017; HOXB1: 0.0060; LHX5: <0.0001; OTX2: 0.0001

## Sheet: Figure 2
Figure 2c qPCR were used for analyze the expression of CNC-specific genes (p75, SOX10, PAX3) and pericyte markers (Caldesmon, NG2, PDGFRβ) during differentiation of pericyte-like cells from CNCs.
	CNCs			7 days			14 days
p75	0.897093	0.974903	1.1434	0.20073	0.141938	0.124423	0.00486502	0.00486502	0.00486502
PAX3	0.997692	0.990801	1.01162	0.00329233	0.00365307	0.00367848	0.00149048	0.00178482	0.00151129
SOX10	0.952638	1.00696	1.04247	0.00140683	0.000954253	0.000902779	0.000163699	0.000163699	0.000163699
Caldesmon	0.97942	1.02101	1	3.83706	3.68075	3.94493	4.41784	7.586	6.74276
NG2	1	1	1	3.20428	3.89062	4.28709	72.1706	78.4303	74.1996
PDGFRβ	1.02337	1.04487	0.935189	8.359	8.77458	7.74535	93.4855	99.5031	87.225

## Sheet: Figure 3
Figure 3b qPCR assay for the expression of CNC-specific genes (p75, SOX10, PAX3) in hPSC-CNC PCs and HBVPs.
	CNCs			CNC PCs			HBVPs
p75	0.897093	0.974903	1.1434	0.00486502	0.00486502	0.00486502	0.00697621	0.00697621	0.00697621
PAX3	0.997692	0.990801	1.01162	0.00149048	0.00178482	0.00151129	0.000106268	0.000101235	9.25118e-05
SOX10	0.952638	1.00696	1.04247	0.000163699	0.000163699	0.000163699	0.000234737	0.000234737	0.000234737
Figure 3c qPCR assay for the expression of pericyte markers (Vimentin, NG2, Caldesmon, and PDGFRβ) in hPSC-CNC PCs and HBVPs.
	HBVPs			CNC PCs
Vimentin	0.997687	0.997687	1.00463	0.918059	0.918059	0.880661
PDGFRβ	1.00517	1.06988	0.924949	0.970934	1.03343	0.905914
Caldesmon	1.02777	1.00662	0.965612	1.09393	1.04937	1.04212
NG2	0.979216	1.0279	0.992885	12.8144	13.9259	13.1747
Figure 3d The proliferation activity of hPSC-CNC PCs and HBVPs was assessed by CCK8 assay.
day	CNC PCs						HBVPs
1	0.3636	0.3871	0.3682	0.3648	0.3655	0.3565	0.2967	0.2988	0.2861	0.3144	0.2934	0.3017		p value
2	0.7437	0.7087	0.7314	0.7479	0.7026	0.7348	0.67582	0.6451	0.6718	0.6413	0.661	0.67386		d3: 0.0022; d4: <0.0001; d5: <0.0001
3	1.5928	1.6413	1.631	1.4701	1.5884	1.5566	1.5339	1.434	1.4391	1.4536	1.3623	1.42846
4	2.9052	2.9953	2.8439	2.7845	2.84896	2.85611	2.2127	1.98794	2.0675	1.97998	1.9793	2.08757
5	3.18526	3.197	3.28207	3.17047	3.17552	3.37269	2.37002	2.3515	2.53695	2.494	2.3948	2.4451
Figure 3f Total cord length was measured and compared between hPSC-CNC PCs group and HBVPs group.
	HBMECs+CNC PCs			HBMECs+HBVP
d1	7289.02	6531.21	6249.49	6059.74	8584.56	7846.09		p value
d2	5460.01	3729.74	4978.95	1294.83	1652.75	2562.84		d2: 0.0107; d3: 0.0007; d4:0.0007; d7: 0.0276
d3	4503.1	3792.84	3564.76	1210.79	734.7	763.21
d4	4244.24	3537.97	3083.89	492.79	366.18	307.5
d7	3587.44	2771.58	1958.7	0	0	0
Figure 3g The retention of total cord length in hPSC-CNC PCs group and HBVPs group was calculated and compared.
	HBMECs+CNC PCs			HBMECs+HBVP
d1-2	81.6156	55.7517	74.4249	17.2718	22.0461	34.1858		p value
d2-3	58.3432	41.7471	44.3169	16.1508	9.80019	10.1805		d1-2: 0.0075; d2-3: 0.0006; d3-4:0.0093; d4-7: 0.0276
d3-4	54.4737	42.4217	31.1498	6.57334	4.88449	4.10175
d4-7	53.6247	41.4292	29.2784	0	0	0

## Sheet: Figure 4
Figure 4d The numbers of blood vessels formed in different groups were counted.
HBMECs	HBMECs+CNC PCs	HBMECs+HBVPs
1	4	6		p value
3	8	3		HBMECs vs. HBMECs+CNC PCs : 0.0042; HBMECs vs. HBMECs+HBVPs: 0.0093
2	5	4
1	4	4
2	7	6
4	4	8
		11
Figure 4e The vessel diameter of different groups was quantified.
HBMECs	HBMECs+CNC PCs	HBMECs+HBVPs
5.86838	8.51933	7.95827		p value
4.56093	6.93388	6.15684		HBMECs vs. HBMECs+CNC PCs : 0.0003; HBMECs vs. HBMECs+HBVPs: <0.0001; HBMECs+CNC PCs vs. HBMECs+HBVPs: 0.0004
6.74782	4.80756	8.17318
4.13581	5.86838	9.91115
5.20023	7.22739	5.20023
6.46801	5.01922	13.598
4.30023	8.29938	10.0388
4.13581	6.74782	13.2627
5.6066	5.28857	15.697
4.80756	4.83172	12.9807
4.56093	4.90275	4.94999
3.04074	11.2648	8.15875
4.56093	6.93388	6.24986
	3.96453	8.98159
	3.87619	5.37511
	3.87619	12.9003
	10.6424	14.0167
	10.1077	12.3137
	4.83172	6.08111
	7.60166	4.30023
	6.8834	9.44565
	4.3536	9.91115
	7.60166	6.8834
	6.26861	23.321
	6.53905	20.7234
	7.60166	16.5778
	4.75924	9.80587
	6.53905	7.92907
	6.32342	4.56093
	7.46356	5.78905
	9.66344	4.3536
	9.72293	12.936
		16.9976
		12.945
		11.0682
		6.46801
		5.78905
		5.76922
		6.8834
		5.37511
		4.32691
		16.4448

## Sheet: Figure 5
Figure 5b The gel size of different groups was calculated and compared.
HMSCs	CNC PCs	HBVPs	HASMCs		p value
81	23	29	34		HMSCs vs. CNC PCs: <0.0001; HMSCs vs. HBVPs: 0.0014; HMSCs vs. HASMCs:<0.0001; CNC PCs vs. HASMCs: 0.0038
84	27	39	38
88	22	15	39
Figure 5d Changes in individual cell area following treatment with carbachol was calculated and compared among different groups
HMSCs	CNC PCs	HBVPs	HASMCs
6.86873	15.2632	11.853	21.6609
4.88937	16.0418	15.3821	24.2054		p value
11.7098	30.5855	21.0314	11.3352		HMSCs vs. CNC PCs: <0.0001; HMSCs vs. HBVPs: 0.0004; HMSCs vs. HASMCs:<0.0001
3.67312	24.6249	27.709	26.9846
1.29524	17.5494	20.2576	16.5115
10.5697	29.3443	5.74606	14.2038
7.02923	20.0722	13.2287	26.3258
8.34242	25.5544	21.4536	14.4231
6.95041	14.785	32.1911
11.6187	11.7196	7.5
12.5824	26.8962	13.1039
4.74347	23.5078	21.6667
14.9226	11.9273	21.4904
5.4566	21.4067	12.4982
7.16648	18.2122
Figure 5f The transendothelial electrical resistance (TEER) in different groups was measured and compared
time/day	HBMECs			HBMECs+CNC PCs			HBMECs+HBVPs				p value
2	44.7333	49.1333	43.6333	60.1333	65.6333	63.4333	54.6333	56.8333	57.9333		d2 HBMECs vs. HBMECs+HBVPs: 0.0054; HBMECs+CNC PCs vs. HBMECs+HBVPs: 0.0242; HBMECs vs. HBMECs+CNC PCs: 0.0018
3	32.2667	27.8667	25.6667	48.7667	42.1667	54.2667	45.4667	43.2667	48.7667		d3 HBMECs vs. HBMECs+HBVPs: 0.0024; HBMECs vs. HBMECs+CNC PCs: 0.0078
4	34.1	38.5	29.7	58.3	51.7	56.1	50.6	44	49.5		d4 HBMECs vs. HBMECs+HBVPs: 0.0129; HBMECs vs. HBMECs+CNC PCs: 0.0027
Figure 5h Quantification of frayed ZO-1 tight junction.
HBMECs	+CNC PCs	+HBVPs		p value
91.6667	41.6667	50		HBMECs vs. +CNC PCs: 0.0155; HBMECs vs. +HBVPs: 0.0213
125	50	41.6667
83.3333	50	58.3333
Figure 5i Quantification of frayed Occludin tight junction.
HBMECs	+CNC PCs	+HBVPs
96.4286	53.5714	53.5714
107.143	86.7	85.7143
96.4286	75	85
Figure 5j Transcytosis of Alexa 488–tagged 10-kDa dextran across HBMECs following 48 hours of coculture with hPSC-CNC PCs or HBVPs.
HBMECs	+CNC PCs	+HBVPs
111.047	46.9334	46.9334		p value
97.4221	42.8507	42.8507		HBMECs vs. +CNC PCs: <0.0001; HBMECs vs. +HBVPs: <0.0001
92.3349	41.4813	41.4813
99.1961	45.2895	45.2895

## Sheet: Figure 6
Figure 6b Neurological deficit scores in different groups on day 3 were evaluated.
Sham	PBS	HDFs	HBVPs	CNC PCs		p value
0	3	3	2	2		PBS vs. HBVPs: 0.0251; PBS vs. CNC PCs: 0.0064
0	3	3	2	2
0	3	3	2	2
0	3	3	2	3
0	2	3	2	1
0	2	3	2	1
0	2	2	2	1
0	2	2	1	2
Figure 6c Motor coordination measurement from rotarod test was rescued in tMCAO mice treated with HBVPs or CNC PCs
	Sham								PBS								HDFs								HBVPs								CNC PCs
d1	270	280	284	291	263	298	245	300	33	49	60	10	39	47	32	40	20	50	72	61	52	48	53	39	33	48	72	28	68	75	44	31	23	45	57	70	33	42	58	41
d3	280	286	271	260	258	277	296	300	44	50	57	80	14	82	33	38	82	75	63	50	33	42	57	42	78	88	40	53	87	102	108	92	85	73	88	79	109	89	44	83
d7	276	264	255	293	281	297	264	300	85	63	72	58	49	33	39	22	83	77	52	43	39	28	48	62	56	120	55	87	103	98	133	79	124	156	77	53	72	109	128	193
p value (d3)									p value (d7)
PBS vs. HBVPs: 0.0449; PBS vs. CNC PCs: 0.0423									PBS vs. HBVPs: 0.0065; PBS vs. CNC PCs: 0.0001
Figure 6d The right/left ratio in corner test at different time points was calculated
	Sham								PBS								HDFs								HBVP								CNC PCs
d1	1.1	1.25	0.8	0.75	1.4	1.1	1.05	1.12	2.5	1.75	2.4	2.54	2	3	2.4	1.8	2.46	2.75	2.5	1.75	2.33	1.5	1.33	1.8	1.67	2.44	2.5	2	1.6	1.4	2.6	2.2	1.8	1.6	2.2	2.4	2	1.5	1.9	2.44
d3	1.25	1.22	1.14	0.8	0.8	0.93	1.17	1.08	1.75	1.94	2.35	2.25	2	2.8	2.5	2.29	1.44	1.25	1.8	2	2.5	2.25	1.6	2.33	2.35	1.44	1.25	2.44	1.82	1.5	1.64	1.2	1.44	1.8	2	2.13	1.43	1.43	1.5	1.9
d7	1.08	1.19	1.2	1.14	1	0.87	0.79	0.9	2.5	1.6	1.44	1.8	2	2.25	2.88	1.83	2.5	2	1.5	1.75	1.2	1.6	2.25	2	1.25	1.2	1.8	2.05	1.6	1.18	1.4	1.56	1.25	1.08	2	1.5	1.6	1.8	1.29	1.5
p value (d3)									p value (d7)
PBS vs. HBVPs: 0.0428; PBS vs. CNC PCs: 0.0420									PBS vs. HBVPs: 0.0413; PBS vs. CNC PCs: 0.0398
Figure 6e The time to remove the sticker in adhesive-removal test at different time points was analyzed
	Sham								PBS								HDFs								HBVP								CNC PCs
d1	15	12	15	27	15	18	12	9	109	100	82	97	117	102	94	108	108	84	80	95	102	114	98	88	90	74	102	114	72	68	88	92	103	89	97	101	60	94	90	118
d3	32	30	12	18	9	29	24	18	90	101	94	80	76	98	119	102	112	110	102	88	80	75	82	90	89	53	79	96	78	93	62	48	80	102	60	88	92	54	68	54
d7	16	18	20	22	8	14	20	25	88	104	102	92	78	84	98	93	110	108	102	98	90	75	80	70	52	82	69	106	93	60	47	73	44	90	82	74	58	80	64	89
p value (d3)									p value (d7)
PBS vs. HBVPs: 0.0369; PBS vs. CNC PCs: 0.0369									PBS vs. HBVPs: 0.0448; PBS vs. CNC PCs: 0.0467
Figure 6g Infarct volume of different groups were determined at 7days post-stroke and quantified on TTC (red)-stained coronal cerebral sections
Sham	PBS	HDFs	HBVPs	CNC PCs		p value
0	55	45	40	33		PBS vs. HBVPs: 0.0263; PBS vs. CNC PCs: 0.0370
0	45	50	35	28
0	48	48	30	45
0	38	39	25	40
0	33	33	20	42
0	45	30	48	30
0	50	42	30	25
0	36	40	33	22
Figure 6i Bar graph showed quantification of the percentage of TUNEL+ neurons in different groups.
	Sham				PBS				HDFs				HBVPs				CNC PCs
CTX	0	6	10	2	500	603	404	488	521	574	473	501	323	222	395	417	254	189	296	367
STR	3	12	5	0	388	408	250	444	450	226	383	333	301	256	144	178	311	202	198	147
	p value
	CTX							STR
	PBS vs. HBVPs: 0.0215; PBS vs. CNC PCs: 0.0007							PBS vs. HBVPs: 0.0299; PBS vs. CNC PCs: 0.0231

## Sheet: Figure 7
Figure 7b The brain water contents in different groups were measured
Sham	PBS	HDFs	HBVPs	CNC PCs		p value
76.8	85	84.3	82.6	78.3		PBS vs. HBVPs: 0.0342; PBS vs. CNC PCs: 0.0296
75.7	86.2	82.8	79.8	80.4
78.5	80.8	85	80.2	77.5
74.5	82.8	83.3	83.8	78.3
79.2	85.2	84.5	76.2	82.4
77.4	81.8	81.2	81.2	83.3
78	80.5	79.4	80	81.2
78.2	84.2	80.8	77.4	79.3
Figure 7c The statistical analysis of Evans blue extravasation using spectrofluorometry
Sham	PBS	HDFs	HBVPs	CNC PCs		p value
0.5	25	20	8	14.9		PBS vs. HBVPs: 0.0323; PBS vs. CNC PCs: 0.0274
1.2	12.2	18.3	12.2	5
0.8	18.3	12.2	18.3	16.4
1	16	21	6	12.2
0.4	19.8	24.3	9.1	6
0.3	15.1	14.9	10	8
Figure 7d Quantification analysis of BBB integrity of the indicated mice measured by TRITC-dextran tracer extravasation assay
Sham	PBS	HDFs	HBVPs	CNC PCs		p value
1.14	6.2	6.2	2.5	2.8		PBS vs. HBVPs: 0.0283; PBS vs. CNC PCs: 0.0181
0.9	4.8	4	2	3.3
0.96	7.8	6.8	4.2	1.8
Figure 7e Quantification analysis showing the extravascular fibrinogen (red) and albumin (red) leakage through lectin-labeled (green) capillaries
	Fibrinogen			Albumin				p value
Sham	0.01	0.03	0.04	0.008	0.01	0.05		Fibrinogen
PBS	0.97	1.1	0.93	1.1	0.85	1.05		PBS vs. HBVPs: 0.0001; PBS vs. CNC PCs: 0.0001
HDFs	0.85	1.08	0.95	0.8	1.2	0.75		Albumin
HBVPs	0.3	0.5	0.44	0.44	0.22	0.38		PBS vs. HBVPs: 0.0001; PBS vs. CNC PCs: 0.0003
CNC PCs	0.29	0.45	0.5	0.45	0.38	0.58
Figure 7f Quantification analysis of transcytosis in brain endothelial cells.
Sham	PBS	HDFs	HBVPs	CNC PCs		p value
0	3	4	1.5	1		PBS vs. HBVPs: 0.0016; PBS vs. CNC PCs: 0.0012
0.3	4	3.3	1	1.5
0.5	3.5	5	1.3	1

## Sheet: Figure 8
Figure 8b Quantification of the percentage of CD31+ capillaries covered by NG2+ pericytes.
Sham	PBS	HDFs	HBVPs	CNC PCs		p value
90	40	50	60	75		PBS vs. HBVPs: 0.0013; PBS vs. CNC PCs: 0.0003
82	50	33	73	60
75	35	52	70	80
88	43	43	67	70
Figure 8c
Figure 8e The percentage of endothelial area associated with ZO-1/Occludin
ZO-1							Occludin
	Sham	PBS	HDFs	HBVPs	CNC PCs			Sham	PBS	HDFs	HBVPs	CNC PCs
	92.5	18.9	22.5	52.1	63.8			94.1	17.5	16.4	57.8	73.8
	89.4	35.3	25	48.3	48.2			86.2	21.4	18.9	63.8	72.3
	84.8	26.2	32.7	56.8	46.3			87.4	23.3	23.8	66.7	61.4
	90.3	24.8	36.8	38.7	58.4			91.3	26.7	20.9	53.9	65.9
p value							p value
PBS vs. HBVPs: 0.0021; PBS vs. CNC PCs: 0.0003							PBS vs. HBVPs: 0.0001; PBS vs. CNC PCs: 0.0001

## Sheet: Figure 9
Figure 9a Quantitative characterization of the infused CNC PCs by whole brain FACS for PBS-treated control, 1, 3 and 7 days post-transplantation
d1	d3	d7		p value
0.47	0.79	0.97		d1 vs. d3: 0.0032; d3 vs. d7: 0.0006
0.4	0.84	0.8
0.33	0.73	1.02
Figure 9c Temporal dynamics of infused DsRedE2+ CNC PCs accumulation in the ipsilateral hemisphere
d1	d3	d7		p value
5	18.9	33.3		d1 vs. d3: 0.0278; d3 vs. d7: 0.0098
10	30	20.8
8.3	14.3	25
15.4	28.2	23.7

## Sheet: Figure S1
Figure S1d qPCR was performed to analyze the expression of pluripotency genes (OCT4, NANOG, KLF4) and neural crest markers (p75, SOX10, AP2α) in undifferentiated and differentiated hiPSCs.
	hiPSC			1d			3d			6d
OCT4	1.1355	1.03049	0.854607	0.256732	0.260316	0.204239	0.064854	0.062645	0.070479	0.005693	0.005853	0.005653
NANOG	0.928731	1.03049	1.04488	0.055874	0.057845	0.053228	0.060511	0.061355	0.062645	0.010404	0.011074	0.011307
KLF4	0.981686	0.974905	1.04488	0.459563	0.465978	0.428787	0.43177	0.443908	0.462759	0.101766	0.103187	0.100365
p75	0.97942	1.05702	0.965936	1.84676	1.87254	1.82134	14.723	15.3482	13.4543	35.261	35.7532	37.7918
SOX10	0.997692	0.97041	1.03288	2.1312	2.04439	2.38116	30.204	30.204	31.0531	65.6474	56.7546	50.446
AP2α	1.02574	1.02574	0.950439	19.9964	20.1355	19.4496	56.9517	56.1676	55.7796	42.4198	41.8358	44.2212

[truncated: 8 more sheets: Figure S5, Figure S7, Figure S10, Figure S11, Figure S12, Figure S13, Figure S14, Figure S16]
